# Supplementary material for: Pharmacological Inhibition of IKK to Tackle Latency and Hyperinflammation in Chronic HIV-1 Infection
Source: Int J Mol Sci. 2022 Nov 30;23(23):15000. doi: 10.3390/ijms232315000 (PMC9741028; doi:10.3390/ijms232315000)
Supplement: Supplementary file 1 [file ijms-23-15000-s001.zip]

Archive with 1 entries (1 files):
- ijms-2040113-Supplementary.pdf
